# Supplementary material for: Effect of cervical Bishop score on induction of labor at term in primiparas using Foley catheter balloon: a retrospective study
Source: BMC Pregnancy Childbirth. 2024 May 31;24:401. doi: 10.1186/s12884-024-06600-1 (PMC11143649; doi:10.1186/s12884-024-06600-1)
Supplement: Supplementary file 1 — Supplementary Material 1 [file 12884_2024_6600_MOESM1_ESM.xlsx]

## Sheet: Sheet1
admission number	age	gestational ages	Bishop scores 1	Bishop scores 2	methods of delivery	time	intrauterine infection	explain	coarse	dispose	neonatal weight	fetal distress	reasons
525400	25	41	1	6	1	1	0		0	rp	3760	0	y
437811	32	40	2	4	2	1	0	fetal distress	0	rp	3730	1	y
439816	25	41	2	4	2	1	0	fetal distress	0	rp	3380	1	y
501736	28	41	2	7	2	1	0	meconium-stained amniotic fluid	0	rp	2940	0	y
512313	29	41	2	6	2	1	0	fetal distress	0	rp	3550	1	y
518979	23	41	2	4	2	1	0	meconium-stained amniotic fluid	0	rp	3400	0	y
520193	28	39	2	3	2	3	0	failed induction labor	0	rp	3200	0	t
520193	28	39	2	3	2	3	0	failed induction labor	0	rp	3200	0	t
520430	27	35	2	5	2	3	0	lack of progress	0	rp	3850	0	x
520430	27	40	2	5	2	2	0	lack of progress	0	rp	3850	0	t
521735	32	40	2	3	2	3	0	failed induction labor	0	rp	4180	0	m
530281	33	41	2	4	2	2	0	lack of progress	0	rp	3410	0	y
540905	31	40	2	3	2	2	1	failed induction labor	0	rp	3340	0	y
597548	27	41	2	5	2	2	1	intrauterine infection postpartum hemorrhage	0		3850	0	y
435192	30	40	2	3	1	2	0		0	rp	3610	0	y
503242	28	40	2	6	1	1	0		0	rp	3880	0	t
503300	28	38	2	4	1	2	0		0	rp	3300	0	s
504468	36	40	2	4	1	1	0		0	rp	3210	0	s
505597	28	39	2	6	1	1	0		0	0	3130	0	t
505717	32	41	2	4	1	1	0		0	rp	3330	0	y
505945	27	40	2	3	1	1	0		0	rp	3670	0	y
508197	24	39	2	5	1	1	0		0	rp	2860	0	s
510793	23	40	2	6	1	2	0		0	0	3030	0	s
516946	29	39	2	5	1	2	0		0	rp	2630	0	s
518923	26	39	2	5	1	1	0	postpartum hemorrhage	1	rp	3500	0	t
520279	29	40	2	7	1	1	0		0	rp	3080	0	t
520279	26	40	2	4	1	2	0		0	rp	3180	0	y
520569	26	40	2	4	1	1	0		0	rp	3180	0	y
520569	29	40	2	7	1	1	0		0	rp	3080	0	t
524065	28	38	2	4	1	1	0		0	rp	2960	0	s
525733	25	41	2	7	1	1	0		1	rp	3350	0	y
526360	26	40	2	7	1	2	0		0	rp	3860	0	x
534469	26	40	2	7	1	1	0		0	rp	2690	0	x
541787	25	40	3	7	3	2	1	fetal distress	0	rp	4000	1	m
624245	30	38	3	4	3	1	1	fetal distress	0		2630	0	s
434992	30	39	3	3	2	3	0	failed induction labor	0	p	4010	0	x
437882	26	40	3	4	2	1	0	fetal distress	0	p	3250	1	y
437911	30	40	3	6	2	1	1	intrauterine infection	0	rp	3480	0	y
439608	27	41	3	6	2	2	0	lack of progress	0	rp	4120	0	y
500525	29	41	3	5	2	2	0	lack of progress	0	rp	3600	0	y
501246	29	41	3	5	2	1	1	intrauterine infection	0	rp	3530	0	x
501396	32	40	3	6	2	1	0	meconium-stained amniotic fluid	0	rp	4010	0	m
501443	29	39	3	5	2	2	1	intrauterine infection	0	rp	3520	0	t
503735	29	39	3	4	2	1	0	fetal distress	0	rp	3760	1	x
504022	25	41	3	4	2	1	0	lack of progress	0	rp	3260	0	y
504843	27	41	3	4	2	2	0	meconium-stained amniotic fluid	0	p	3580	0	y
505012	25	41	3	6	2	2	0	lack of progress	0	rp	3750	0	y
506053	29	38	3	5	2	1	0	meconium-stained amniotic fluid	0	rp	3400	0	m
506293	27	41	3	5	2	1	0	meconium-stained amniotic fluid	0	0	3760	0	y
506515	39	40	3	6	2	1	0	fetal distress	0	rp	4680	1	y
509344	28	41	3	7	2	1	0	fetal distress	0	0	3500	1	y
509417	26	40	3	5	2	1	1	meconium-stained amniotic fluid	0	rp	3530	1	y
511285	36	39	3	4	2	3	0	failed induction labor	0	rp	2890	0	s
511424	30	41	3	6	2	1	0	lack of progress	0	rp	3850	0	y
511773	29	39	3	5	2	1	1	intrauterine infection	0	rp	3430	0	x
511965	28	40	3	4	2	2	0	failed induction labor	0	p	3640	0	m
512980	27	41	3	4	2	1	1	intrauterine infection fetal distress	0	p	3220	1	y
513253	26	41	3	5	2	1	0	incomplete rupture of uterus	0	rp	4250	1	y
513404	30	40	3	4	2	1	0	fetal distress	0	rp	3390	1	y
513849	28	40	3	6	2	2	1	intrauterine infection fetal distress	0	rp	3230	1	y
515766	26	40	3	5	2	2	0	meconium-stained amniotic fluid	0	rp	3910	0	t
518913	31	39	3	8	2	1	0	lack of progress	0	0	3830	0	t
519772	28	40	3	7	2	2	1	intrauterine infection	0	rp	3220	0	m
519772	28	40	3	7	2	1	1	intrauterine infection	0	0	3220	0	y
520460	28	38	3	4	2	3	0	failed induction labor	0	rp	2720	0	x
520460	28	38	3	4	2	3	0	failed induction labor	0	p	2720	0	x
520703	28	40	3	6	2	2	0	fetal distress	0	rp	3550	1	t
520703	28	40	3	6	2	1	0	fetal distress	0	rp	3550	1	t
522507	24	40	3	7	2	2	1	intrauterine infection	0	rp	4170	0	t
524027	28	41	3	7	2	1	1	lack of progress	0	rp	3330	0	y
524992	26	41	3	6	2	2	1	intrauterine infection	0	rp	3870	0	y
526193	27	41	3	6	2	2	0	lack of progress	0	rp	3220	0	y
531245	25	40	3	3	2	2	1	intrauterine infection	0	rp	3550	0	y
535777	32	39	3	6	2	3	0	failed induction labor	0	rp	3360	0	x
542118	20	40	3	6	2	1	0	meconium-stained amniotic fluid	0	rp	3710	0	m
576496	27	38	3	6	2	2	0	meconium-stained amniotic fluid	0		2870	0	m
588768	23	37	3	5	2	1	0	fetal distress	0		3410	1	s
591996	27	40	3	4	2	3	0	failed induction labor postpartum hemorrhage	0		3630	0	m
592349	30	37	3	7	2	1	1	intrauterine infection	0		2680	0	m
593688	25	39	3	5	2	2	0	lack of progress postpartum hemorrhage	0		3720	0	m
595044	26	40	3	6	2	2	1	fetal distress postpartum hemorrhage	0		3710	1	t
599711	29	41	3	6	2	2	0	lack of progress	0		3940	0	y
609135	28	40	3	5	2	2	0	fetal distress	0		3050	1	x
434792	27	37	3	3	1	2	0		1	p	2750	1	t
435624	25	40	3	5	1	1	0	postpartum hemorrhage	1	rp	3530	0	y
436224	27	40	3	3	1	3	0		1	p	4050	0	y
436287	27	40	3	4	1	1	0		0	rp	4170	0	y
436694	27	40	3	5	1	1	0		0	rp	3400	0	y
437148	27	40	3	5	1	1	0		0	rp	2630	0	t
437214	31	40	3	7	1	1	0		1	0	3880	0	y
437405	36	40	3	7	1	1	0	precipitate labour	1	rp	3380	0	t
437483	29	40	3	4	1	1	0		1	rp	3700	0	y
437652	37	38	3	4	1	1	0		0	rp	2770	0	x
437653	27	40	3	4	1	1	0		0	rp	3820	0	t
438382	29	40	3	8	1	1	0	postpartum hemorrhage	1	0	4150	0	y
438978	28	38	3	6	1	1	0	postpartum hemorrhage	1	rp	3130	1	x
440144	26	40	3	5	1	2	0		0	rp	3180	0	y
500719	23	41	3	4	1	3	0		1	p	3830	0	y
501661	31	40	3	7	1	1	0		0	0	3490	0	y
502264	28	39	3	4	1	1	0		0	rp	2620	0	x
502866	29	39	3	4	1	1	0		0	rp	3650	0	t
503778	28	39	3	5	1	1	0		0	rp	3140	0	t
504216	27	41	3	7	1	1	0		0	0	3570	0	y
504240	29	39	3	5	1	1	0		1	rp	3330	0	s
504362	35	40	3	7	1	1	0	postpartum hemorrhage	1	rp	4170	0	s
504815	27	41	3	7	1	1	0		0	rp	4130	0	y
505019	40	39	3	5	1	1	0		0	rp	3470	0	y
505097	26	41	3	6	1	2	0		0	rp	3470	0	y
505117	30	40	3	5	1	1	0		0	rp	4200	0	t
505158	28	41	3	4	1	1	0		0	rp	3300	0	y
505179	29	40	3	7	1	1	0		0	rp	3520	0	y
505442	27	40	3	7	1	1	0		0	0	3130	0	m
505720	27	40	3	7	1	1	0		0	0	3800	0	y
505803	28	41	3	7	1	1	1	intrauterine infection	0	rp	3280	0	y
505962	29	41	3	8	1	1	0		1	0	3750	0	y
506182	24	39	3	6	1	1	0		0	rp	3330	0	x
507156	43	38	3	6	1	1	0		0	rp	3000	0	t
509157	35	40	3	6	1	1	0		1	0	3250	0	t
509219	22	41	3	6	1	1	0		0	rp	3550	0	y
509300	20	40	3	6	1	1	0		1	rp	4340	0	y
509422	27	40	3	6	1	2	0		0	rp	3670	1	y
509525	25	40	3	6	1	1	0		1	rp	3910	0	y
510095	28	40	3	5	1	2	0		0	rp	3870	0	t
510171	22	40	3	8	1	1	0		0	0	3300	0	s
510292	27	40	3	5	1	1	0		0	rp	3760	0	y
510350	27	40	3	8	1	1	0	postpartum hemorrhage	1	rp	3540	0	y
511345	24	40	3	4	1	2	0		1	p	3280	0	y
511531	29	40	3	5	1	2	1	intrauterine infection postpartum hemorrhage	1	rp	3930	0	y
511983	26	40	3	5	1	1	0		1	rp	3050	0	y
512214	26	39	3	7	1	1	0		0	rp	3800	0	t
512286	33	40	3	7	1	1	0	postpartum hemorrhage	1	0	3660	0	y
513879	35	39	3	5	1	1	0	instrumental	1	rp	3500	0	t
514428	32	40	3	5	1	1	0		1	rp	4070	1	t
514898	23	40	3	7	1	2	0		0	rp	3620	0	y
515271	35	38	3	8	1	1	0		0	0	2790	0	s
516716	19	38	3	5	1	2	1	intrauterine infection postpartum hemorrhage	0	rp	3430	0	x
516838	28	41	3	7	1	1	0		0	rp	4000	0	y
517371	29	40	3	5	1	1	0		0	rp	3840	0	y
518332	24	40	3	5	1	2	0		0	rp	3950	0	y
519188	22	40	3	5	1	1	0		0	rp	3550	0	y
519205	26	40	3	5	1	2	0		0	rp	3420	0	t
519298	32	40	3	4	1	2	0		1	rp	3470	0	t
519337	31	40	3	5	1	1	0		0	rp	3540	0	y
519454	24	41	3	6	1	1	0		0	rp	3400	0	y
519714	32	40	3	8	1	1	0		0	0	3670	0	y
520210	27	40	3	7	1	1	0		0	rp	3650	0	t
520210	27	40	3	7	1	1	0		0	rp	3650	0	t
520504	32	41	3	7	1	1	0		0	rp	4410	0	y
520504	32	41	3	8	1	1	0		0	rp	4410	0	y
521091	33	41	3	5	1	1	0		0	rp	3300	0	y
521091	33	40	3	5	1	1	0		1	rp	3300	0	y
521240	30	41	3	4	1	1	0		0	rp	4370	0	y
521337	23	41	3	5	1	1	0		0	rp	4180	0	y
521337	23	41	3	5	1	1	0		0	rp	4180	0	y
522262	22	41	3	6	1	1	0		0	rp	3330	0	y
522273	26	39	3	7	1	1	0		0	rp	3460	0	s
523229	23	40	3	4	1	1	0		1	rp	3090	0	m
523976	40	41	3	7	1	1	0		0	0	3600	0	y
524025	32	40	3	7	1	1	0		0	rp	2940	0	s
524124	29	40	3	5	1	1	0		0	rp	3880	0	t
526427	23	41	3	4	1	1	0		1	rp	3520	0	y
527064	28	40	3	5	1	1	0		0	rp	3650	0	y
527873	29	38	3	7	1	1	0		1	rp	2700	0	m
528563	26	40	3	7	1	1	0		0	rp	3230	0	t
531645	23	39	3	6	1	1	0		1	rp	3220	0	x
531674	26	39	3	6	1	1	0		0	rp	3330	0	x
532569	25	40	3	4	1	1	0		0	rp	3320	0	y
532585	29	41	3	5	1	1	0		1	rp	3290	0	y
532838	27	38	3	7	1	1	0		1	rp	3100	0	x
533513	31	40	3	6	1	1	0		0	rp	3200	0	t
533753	29	41	3	7	1	1	0		0	rp	3500	0	y
534375	23	40	3	5	1	1	0		0	rp	3330	0	y
538271	28	39	3	5	1	1	0		1	rp	2540	0	m
538643	22	40	3	6	1	1	0	postpartum hemorrhage	1	rp	3400	0	y
541388	27	41	3	7	1	1	0		0	rp	3470	0	y
543103	24	40	3	5	1	1	0		0	rp	4100	0	x
543595	25	40	3	5	1	1	0		0	rp	2780	0	y
560306	29	41	3	4	1	1	0		1	rp	3400	0	y
584652	31	41	3	5	1	1	0		0		3620	0	y
589181	30	41	3	7	1	1	1		0		3560	0	y
590022	31	40	3	7	1	1	0		0		3000	0	s
592597	25	39	3	6	1	1	0		0		3410	0	t
593137	31	39	3	3	1	1	0		0		2910	0	s
593940	34	39	3	7	1	1	0		0		3410	0	t
594623	25	40	3	6	1	1	0		1		3160	0	m
596122	27	40	3	7	1	1	0		0		3530	0	t
596299	27	38	3	7	1	1	0		0		3000	0	s
596413	31	41	3	5	1	2	0	postpartum hemorrhage	1	rp	3810	0	x
597538	28	40	3	7	1	1	0		0		3130	0	t
598485	26	40	3	7	1	1	0		0		3370	0	y
599463	23	40	3	5	1	1	0		0		3700	0	y
599930	25	40	3	5	1	1	0		0		3020	0	s
600075	23	41	3	7	1	1	0		0		3770	0	y
600096	22	39	3	6	1	1	0		0		3020	0	m
610276	28	39	3	7	1	1	0		0	rp	2900	0	s
612064	25	38	3	5	1	2	0		0		2580	0	t
612343	27	41	3	7	1	1	0		0		3500	0	y
612537	28	39	3	5	1	1	0	postpartum hemorrhage	1		3250	0	m
612628	30	41	3	4	1	3	1		0		3780	0	y
612789	27	40	3	6	1	2	1	postpartum hemorrhage	0		3520	0	s
631223	25	41	3	6	1	1	0		0	rp	2960	0	y
631989	33	40	3	3	1	2	0		1		3580	0	x
