# Supplementary material for: Effect of cervical Bishop score on induction of labor at term in primiparas using Foley catheter balloon: a retrospective study
Source: BMC Pregnancy Childbirth. 2024 May 31;24:401. doi: 10.1186/s12884-024-06600-1 (PMC11143649; doi:10.1186/s12884-024-06600-1)
Supplement: Supplementary file 2 — Supplementary Material 2 [file 12884_2024_6600_MOESM2_ESM.xlsx]

## Sheet: Sheet1
admission number	age	gestational ages	Bishop scores 1	Bishop scores 2	methods of delivery	time	intrauterine infection	explain	coarse	dispose	neonatal weight	fetal distress	reasons
537120	26	40	4	6	3	3	1	intrauterine infection	1	rp	3000	1	y
591442	34	40	4	6	3	2	0	postpartum hemorrhage	1		4380	1	t
609003	33	40	4	6	3	1	1	fetal distress postpartum hemorrhage	0		3040	1	t
616111	24	41	4	7	3	2	1	fetal distress postpartum hemorrhage	1		2900	1	y
622888	35	40	4	6	3	2	0	fetal distress	0		3660	1	x
435376	29	41	4	7	2	1	1	intrauterine infection	0	rp	4370	1	y
435966	27	39	4	6	2	4	0	lack of progress	0	rp	3430	0	x
436838	23	39	4	5	2	3	1	intrauterine infection lack of progress	0	rp	3330	0	x
437750	25	40	4	5	2	1	0	lack of progress	0	rp	3760	0	y
438770	26	40	4	7	2	1	1	intrauterine infection meconium-stained amniotic fluid	0	0	3140	1	t
439032	25	41	4	6	2	1	1	intrauterine infection	1	rp	3020	0	y
500708	30	40	4	6	2	2	1	intrauterine infection	0	p	3940	0	t
501341	35	40	4	8	2	1	0	lack of progress	0	rp	3850	0	t
503026	26	41	4	4	2	1	0	meconium-stained amniotic fluid	0	rp	3100	0	y
503510	29	41	4	5	2	1	1	intrauterine infection	0	rp	3660	1	y
504906	27	40	4	4	2	1	1	intrauterine infection	0	rp	3940	0	y
506823	29	40	4	5	2	2	0	lack of progress	0	rp	3800	0	y
507472	28	40	4	7	2	1	1	intrauterine infection	0	0	3030	0	s
508862	29	40	4	5	2	4	1	intrauterine infection	0	rp	3000	0	y
509976	24	39	4	5	2	1	1	intrauterine infection	0	rp	3470	0	t
510309	30	40	4	6	2	2	1	intrauterine infection	1	rp	3600	0	y
510384	26	39	4	6	2	3	0	failed induction labor	0	rp	3570	0	x
512590	30	40	4	6	2	1	1	intrauterine infection	0	p	3820	0	x
512635	29	40	4	5	2	1	0	meconium-stained amniotic fluid	0	rp	3880	0	y
513913	25	40	4	6	2	1	1	meconium-stained amniotic fluid	0	rp	3400	1	y
514287	34	40	4	6	2	1	1	intrauterine infection placental abruption	0	rp	3030	0	s
515535	27	41	4	7	2	1	0	meconium-stained amniotic fluid	0	rp	4250	0	y
516004	31	39	4	7	2	2	0	lack of progress	0	rp	3510	0	t
517733	31	40	4	6	2	2	0	lack of progress	0	rp	3580	0	y
519504	27	39	4	6	2	1	0	lack of progress	0	rp	3380	0	t
519748	30	39	4	4	2	2	0	lack of progress	0	rp	3360	0	t
520208	25	41	4	5	2	3	1	fetal distress intrauterine infection	0	rp	3500	1	y
520208	25	41	4	5	2	2	1	fetal distress	0	rp	3500	1	y
520587	27	41	4	7	2	2	1	fetal distress	0	rp	3350	1	y
520587	27	41	4	8	2	1	1	fetal distress intrauterine infection	0	0	3350	1	y
520673	30	40	4	7	2	3	1	meconium-stained amniotic fluid	0	rp	3390	0	y
520824	26	40	4	8	2	1	1	meconium-stained amniotic fluid	0	rp	3670	0	y
520890	27	40	4	5	2	3	0	failed induction labor	0	rp	3400	0	t
521732	31	40	4	7	2	1	0	fetal distress	0	rp	3660	1	y
522254	28	40	4	5	2	2	1	intrauterine infection	0	rp	3670	1	y
523060	34	40	4	7	2	2	1	face presentation	0	rp	3310	0	t
524426	27	41	4	6	2	2	0	failed induction labor	0	rp	3200	0	y
526091	28	40	4	6	2	2	0	lack of progress	0	rp	4350	0	y
526131	32	39	4	4	2	2	1	intrauterine infection	0	rp	3150	0	m
526452	24	41	4	6	2	2	1	intrauterine infection	0	rp	2790	0	y
527397	27	40	4	5	2	3	0	failed induction labor	0	rp	3750	0	y
527723	27	39	4	6	2	3	1	intrauterine infection	0	rp	3410	0	t
529468	27	41	4	6	2	1	0	failed induction labor	0	rp	3270	0	y
529473	29	40	4	6	2	1	1	intrauterine infection	0	rp	3810	0	x
529924	26	39	4	7	2	3	0	lack of progress	0	rp	3350	0	x
531827	28	41	4	6	2	2	1	intrauterine infection	0	rp	3680	0	y
532362	23	41	4	4	2	3	0	lack of progress	0	rp	3700	0	y
536914	25	39	4	4	2	3	0	failed induction labor	0	rp	3750	0	s
540269	25	41	4	4	2	2	0	meconium-stained amniotic fluid	0	rp	4430	0	y
543385	32	40	4	5	2	2	0	failed induction labor	0	rp	3740	0	y
591021	24	39	4	7	2	2	1	lack of progress	0		3430	0	s
592827	23	39	4	6	2	2	0	lack of progress postpartum hemorrhage	0	rp	3750	0	x
596751	27	39	4	6	2	2	1	lack of progress	0		3740	0	s
597630	26	40	4	7	2	2	1	intrauterine infection postpartum hemorrhage	0	rp	3590	0	y
597830	32	39	4	4	2	2	0	failed induction labor	0		2730	0	s
601577	27	41	4	7	2	2	1	intrauterine infection	0		3430	0	y
602105	26	38	4	6	2	1	1	fetal distress	0		3030	1	s
606243	28	40	4	5	2	2	0	fetal distress	0		4130	1	m
606486	31	41	4	7	2	1	0	fetal distress	0		3240	1	y
609267	35	40	4	7	2	2	0	lack of progress	0		3390	0	t
611429	31	39	4	6	2	2	0	rupture of placental marginal sinus	0		3620	0	s
613564	26	40	4	6	2	2	1	lack of progress postpartum hemorrhage	0		3400	0	y
613812	27	41	4	7	2	2	1	meconium-stained amniotic fluid	0		3630	0	y
617220	22	38	4	6	2	1	1	fetal distress	0		2360	1	x
618297	36	40	4	7	2	2	1	meconium-stained amniotic fluid	0		3370	0	x
625213	34	40	4	5	2	2	0	failed induction labor	0	rp	3350	0	t
625436	32	41	4	4	2	3	0	failed induction labor	0		3760	0	y
628339	27	40	4	6	2	2	1	fetal distress	0		3290	1	t
629021	25	40	4	6	2	2	1	meconium-stained amniotic fluid	0		3120	0	x
629922	27	38	4	5	2	3	0	failed induction labor	0	rp	3480	0	x
435055	26	41	4	7	1	1	0	postpartum hemorrhage	1	0	3850	0	y
435531	29	38	4	5	1	2	0		0	rp	3220	0	x
435702	25	40	4	5	1	2	0		0	rp	3260	0	y
436859	23	40	4	5	1	1	0		1	p	3700	0	y
437048	27	40	4	5	1	2	1	intrauterine infection	1	rp	3770	0	s
437193	36	40	4	5	1	1	0		0	rp	3700	0	y
437410	38	39	4	5	1	1	0	perineum hematoma	0	0	3120	0	y
438029	29	40	4	5	1	1	0		0	rp	3550	0	s
438171	26	40	4	7	1	1	0		1	0	3100	0	s
438284	30	41	4	5	1	1	0		0	rp	3670	0	y
438519	24	40	4	6	1	2	1	intrauterine infection	0	rp	2810	1	y
438543	27	40	4	5	1	1	0		0	rp	3400	0	y
438712	26	39	4	7	1	1	0		0	0	2950	0	x
438756	29	41	4	6	1	1	0		1	rp	3820	0	y
438920	27	39	4	6	1	1	1	postpartum hemorrhage绒毛膜羊膜炎	1	rp	3700	0	s
439031	31	40	4	7	1	1	0	postpartum hemorrhage	1	0	3600	0	y
439416	31	40	4	5	1	3	0	fetal distress instrumental	0	p	3270	1	x
439553	28	41	4	5	1	2	0		0	rp	3460	0	y
439654	30	41	4	6	1	1	0		0	rp	3250	0	y
500709	32	41	4	5	1	1	0		0	rp	3840	0	y
500810	31	40	4	6	1	1	0		0	rp	3470	0	m
500915	34	40	4	5	1	1	0		0	rp	4010	0	y
501201	31	38	4	5	1	1	0		0	rp	2830	0	s
501382	30	40	4	8	1	1	0		0	rp	3550	0	s
501908	34	41	4	7	1	1	0		0	rp	3360	0	y
502022	26	41	4	7	1	1	0		0	0	3270	0	y
502110	34	39	4	6	1	1	1	intrauterine infection	0	rp	3510	0	x
502391	28	39	4	8	1	1	0		1	rp	3470	0	s
502477	25	40	4	8	1	1	0		0	0	4030	0	y
502505	31	40	4	7	1	1	0		0	rp	2600	0	t
502646	29	41	4	6	1	1	0		0	rp	2990	1	y
502758	34	40	4	5	1	1	0		1	rp	3670	0	t
502913	26	40	4	7	1	1	0		0	rp	3540	0	y
503145	29	40	4	5	1	1	0		0	rp	3250	0	y
503196	25	40	4	7	1	1	1	intrauterine infection	1	rp	3360	0	y
503278	24	40	4	4	1	1	0		0	p	3170	0	t
503729	31	41	4	4	1	2	0	postpartum hemorrhage	1	rp	3750	0	y
504139	22	40	4	5	1	1	0		0	rp	3200	0	y
504248	37	38	4	6	1	1	0	postpartum hemorrhage	1	rp	3800	0	x
504249	29	41	4	7	1	1	0		1	rp	3240	0	y
504678	32	39	4	5	1	2	0		0	rp	3270	0	m
504869	25	40	4	7	1	1	0	postpartum hemorrhage	1	rp	3680	0	y
504916	28	38	4	5	1	1	0		0	rp	2500	0	s
505026	23	40	4	8	1	1	0	fetal distress	0	0	3190	1	y
505040	29	40	4	4	1	1	0		0	rp	3330	0	y
505107	35	39	4	6	1	1	0		1	rp	3670	0	t
505264	28	40	4	4	1	2	0		1	rp	3310	0	y
505342	25	40	4	7	1	2	0		1	rp	3430	0	y
505564	30	38	4	5	1	1	0		0	rp	2870	0	t
505982	29	40	4	7	1	1	0		0	rp	3820	0	y
506172	29	41	4	5	1	1	0		0	rp	4020	0	y
506305	21	39	4	8	1	1	0		0	rp	3160	0	s
506530	26	40	4	8	1	1	0		0	0	2780	0	y
506531	30	39	4	6	1	1	0		0	rp	3660	0	x
506735	18	41	4	4	1	2	0		0	p	3300	0	y
507027	28	37	4	7	1	1	0		0	0	3620	0	t
507761	25	38	4	5	1	1	0		0	rp	3030	0	s
508192	31	39	4	6	1	2	0		0	rp	3450	0	t
508917	26	40	4	6	1	1	0		0	rp	3720	0	y
508944	24	41	4	4	1	2	0		0	p	3160	0	y
509444	25	41	4	5	1	1	0		0	rp	3830	1	y
509798	28	38	4	8	1	1	0		0	0	3530	0	s
509886	29	39	4	7	1	1	0		1	rp	3320	0	t
509958	31	41	4	7	1	1	0	postpartum hemorrhage	1	rp	3580	0	y
509960	19	41	4	6	1	1	0		0	rp	3160	0	y
509963	27	40	4	6	1	2	0		0	rp	3180	0	s
510065	30	40	4	4	1	2	0		0	rp	3750	0	y
510150	26	40	4	6	1	1	0	postpartum hemorrhage	1	rp	3280	0	y
510178	21	41	4	6	1	1	0		0	rp	4200	0	y
510472	26	40	4	5	1	1	0		0	rp	3470	0	t
510495	30	40	4	5	1	2	0		1	rp	3610	0	y
510855	28	39	4	7	1	1	0		1	0	3850	0	t
510913	35	40	4	7	1	1	0		0	0	3600	0	t
511511	23	40	4	5	1	1	0		0	rp	3130	0	x
511722	28	38	4	5	1	2	0	postpartum hemorrhage	1	rp	3510	0	t
511748	28	40	4	7	1	1	0		0	rp	3420	0	t
512202	35	40	4	8	1	2	0		0	p	3120	0	t
512353	27	41	4	5	1	1	0		0	rp	3800	0	y
512558	25	41	4	5	1	1	0		0	rp	3630	0	y
512649	29	41	4	7	1	1	1	WBC16.09	1	rp	3910	0	y
512675	29	38	4	5	1	1	0		1	rp	2800	0	s
512692	26	40	4	6	1	2	0		0	p	3420	0	y
512714	24	40	4	6	1	1	0		1	rp	3280	0	x
514492	21	40	4	6	1	1	0		1	rp	3200	0	y
515093	29	41	4	4	1	2	1	intrauterine infection postpartum hemorrhage	1	rp	4360	0	y
516186	32	40	4	5	1	2	0		0	rp	3420	0	t
516401	29	40	4	7	1	1	0		1	0	4060	0	t
517161	23	40	4	5	1	1	0		0	rp	4160	0	t
517242	22	40	4	6	1	2	0		1	rp	3130	0	x
518442	25	41	4	4	1	1	0		1	rp	3490	0	y
518786	25	39	4	7	1	1	0		0	rp	3860	1	m
518871	30	39	4	7	1	1	0		0	rp	2910	0	s
518939	28	40	4	7	1	1	0		0	rp	3120	0	y
518969	23	40	4	6	1	1	0	postpartum hemorrhage	1	p	3620	0	y
519235	28	38	4	5	1	1	0		1	p	2680	0	x
519235	28	38	4	4	1	2	0		1	p	2680	0	x
519373	31	40	4	6	1	1	0		1	rp	3530	0	y
519443	31	40	4	7	1	2	0		1	rp	3630	0	y
519513	29	39	4	8	1	1	0		0	0	3460	0	m
519693	24	40	4	4	1	1	0		0	p	3600	0	y
519833	27	39	4	6	1	1	1	intrauterine infection	0	rp	3300	0	t
520002	23	39	4	7	1	1	0		0	0	3220	0	t
520002	23	39	4	7	1	1	0		0	0	3220	0	t
520169	26	40	4	7	1	1	0		1	0	3240	0	y
520169	26	40	4	8	1	1	0		1	0	3240	0	y
520540	28	41	4	5	1	1	0		1	rp	3150	0	y
520540	28	40	4	5	1	2	0		1	rp	3150	0	y
520599	30	40	4	7	1	1	0		1	0	3910	0	t
520599	30	39	4	7	1	2	0		1	0	3910	0	t
521141	25	41	4	5	1	1	0		1	rp	3650	0	y
521141	25	40	4	5	1	2	0		1	rp	3650	0	y
521444	33	40	4	7	1	1	0		1	0	3560	0	t
521475	34	40	4	4	1	1	0		0	rp	3520	0	x
521625	29	41	4	7	1	1	0		0	0	3400	0	y
521664	24	40	4	7	1	1	0		0	0	3310	0	s
521856	33	40	4	7	1	1	0		0	rp	3820	0	t
521859	23	41	4	7	1	2	1		0	rp	3600	0	y
522100	25	40	4	5	1	1	0		0	rp	3960	0	y
522128	34	41	4	4	1	1	0		1	rp	3560	0	y
522303	25	40	4	7	1	1	0		0	rp	3340	0	y
522415	23	41	4	5	1	1	1		0	rp	3820	0	y
522906	20	41	4	6	1	1	0		0	rp	3900	0	y
522983	29	40	4	7	1	1	0		0	0	3350	0	x
523189	29	41	4	7	1	2	0		0	rp	3740	0	y
523259	25	39	4	6	1	1	0	postpartum hemorrhage	0	rp	3500	0	x
523555	25	41	4	6	1	2	1		0	rp	2680	0	y
523571	25	39	4	7	1	1	0		0	0	3640	0	t
523636	25	41	4	6	1	1	0	postpartum hemorrhage	1	rp	3830	0	y
523641	34	41	4	4	1	2	0	meconium-stained amniotic fluid	0	p	3940	0	y
523643	30	40	4	7	1	1	0		0	rp	3870	0	y
523948	29	40	4	5	1	1	0		0	rp	3000	0	y
525154	27	40	4	7	1	1	0		0	rp	3350	0	m
525370	38	40	4	5	1	1	0		0	rp	4500	0	t
525479	30	40	4	4	1	1	0		0	rp	3280	0	m
525674	26	40	4	7	1	1	0		0	rp	3350	0	y
526302	28	39	4	6	1	1	0		0	rp	3770	0	t
526476	34	39	4	7	1	1	0		0	rp	3400	0	t
526529	29	40	4	7	1	1	0		0	rp	3460	0	t
526987	26	40	4	7	1	1	0		1	rp	3520	0	y
526990	24	39	4	5	1	1	0		0	rp	3220	0	t
527027	29	40	4	7	1	1	0		0	rp	3250	0	m
527482	27	41	4	7	1	1	0		0	rp	3450	0	y
527845	27	39	4	4	1	3	1		1	rp	3000	0	x
527917	32	41	4	6	1	1	0		1	rp	4070	0	y
528040	27	40	4	4	1	1	0		1	rp	3510	0	y
528257	25	41	4	6	1	1	0		0	rp	3660	0	t
528395	30	40	4	5	1	1	0		0	rp	3640	0	t
528974	21	39	4	4	1	1	0	postpartum hemorrhage	0	rp	3760	0	t
529581	31	40	4	7	1	1	0		0	rp	4300	0	y
530091	25	40	4	6	1	1	0		0	rp	3380	0	s
530231	25	39	4	7	1	1	0		0	rp	3180	0	x
531084	28	38	4	4	1	1	0		0	rp	2780	0	m
531203	27	41	4	5	1	1	0		1	rp	3900	0	y
531282	29	40	4	7	1	1	0		0	rp	3140	0	y
531558	24	41	4	5	1	1	0		0	rp	3330	0	y
533533	23	39	4	7	1	1	0		0	rp	2550	0	s
533948	28	39	4	6	1	1	0		0	rp	3560	0	s
535882	31	41	4	5	1	1	0		0	rp	3610	0	m
536983	28	41	4	7	1	1	0		1	rp	3130	0	y
536984	24	37	4	7	1	1	0		0	rp	3020	0	s
537584	31	41	4	5	1	1	0		0	rp	3460	0	t
538577	28	39	4	5	1	1	0		1	rp	3310	0	t
539191	37	39	4	5	1	1	0		0	rp	2930	0	t
541068	28	41	4	7	1	2	0		0	rp	3650	0	y
542143	27	38	4	5	1	2	0		0	rp	3330	0	x
542455	23	40	4	5	1	2	0		0	rp	3400	0	y
543175	28	40	4	6	1	1	0		1	rp	3570	0	t
586878	29	40	4	5	1	1	0		0		3210	0	y
588114	34	40	4	7	1	1	0		0		3370	0	t
591157	29	41	4	5	1	1	0		0		3600	0	y
591551	23	38	4	6	1	1	0		0	rp	3220	0	s
592000	25	39	4	7	1	1	0		0		3930	0	m
592355	24	41	4	7	1	1	0		0		3460	0	y
593162	24	41	4	7	1	1	0		0		3170	0	y
594969	29	40	4	6	1	1	0	postpartum hemorrhage	1		3600	0	m
595490	32	39	4	5	1	1	0		0	rp	2970	0	s
595724	27	40	4	4	1	1	0		0		3760	0	t
595902	30	41	4	6	1	1	1	postpartum hemorrhage	0	rp	3400	0	y
595987	27	40	4	7	1	1	0		0		3230	0	s
596192	31	39	4	5	1	1	0	postpartum hemorrhage	1		3460	0	t
596313	23	39	4	7	1	1	0		0		2900	0	s
596368	28	40	4	6	1	1	0		0		3460	0	x
597631	25	40	4	7	1	2	0	postpartum hemorrhage	1		2920	0	x
598302	24	37	4	7	1	1	0		0		2100	0	x
598466	25	41	4	4	1	1	0		0		3110	0	y
599133	26	39	4	7	1	1	0		0		2940	0	m
599893	29	39	4	5	1	1	0		0		3900	0	s
600327	31	40	4	6	1	1	1	postpartum hemorrhage	1		3760	0	s
600923	28	41	4	6	1	1	0		0		3760	0	y
601180	25	38	4	7	1	1	0		1		3450	0	x
603865	28	41	4	5	1	1	0		0		3580	0	y
603946	30	39	4	7	1	1	0		0		3090	0	s
604855	27	40	4	6	1	1	0		0	rp	3700	0	t
607841	31	39	4	5	1	2	0		0		3220	0	t
609029	21	39	4	6	1	1	0		0		3200	0	s
609691	19	39	4	7	1	1	0		1		3230	0	x
612449	33	40	4	6	1	1	0		0		3210	0	t
613190	24	41	4	6	1	1	1		0		2920	0	y
613800	26	39	4	6	1	2	0		0		2850	0	x
613957	21	41	4	8	1	2	1		0		3700	0	y
614027	28	39	4	6	1	2	0		1	rp	2900	0	m
614373	27	41	4	7	1	1	0		0	rp	3600	0	y
615486	32	39	4	6	1	2	1		1		3020	0	s
616679	33	40	4	5	1	1	1		0		3870	0	m
618575	33	41	4	7	1	1	0	postpartum hemorrhage	1		3700	0	y
619156	25	41	4	7	1	1	0		0		3130	0	y
619329	28	41	4	6	1	1	0		0		3000	0	y
621430	25	38	4	6	1	1	1		1		3770	0	x
622455	29	40	4	6	1	3	0	postpartum hemorrhage	1		2610	0	t
626991	27	40	4	5	1	1	0	postpartum hemorrhage	1		4010	0	m
630257	30	41	4	7	1	1	1		0		3770	0	y
630383	29	41	4	7	1	1	0		0		3670	0	y
630573	24	40	4	4	1	2	1	postpartum hemorrhage	1		3830	0	x
631196	29	40	4	6	1	1	0		0		3480	0	t
631375	27	37	4	6	1	1	0		0		2650	0	m
632119	28	41	4	7	1	1	0		0		3610	0	y
632691	25	39	4	7	1	1	1		0		3760	0	m
520721	26	39	5	7	3	2	1	instrumental	0	rp	3570	1	t
589876	31	40	5	6	3	2	0	postpartum hemorrhage fetal distress	0		3010	1	y
599117	32	40	5	6	3	2	1	fetal distress	0	rp	3010	1	s
607853	21	38	5	7	3	1	0		0	rp	2600	1	x
438476	27	40	5	5	2	2	0	lack of progress	0	rp	3270	0	y
500725	25	39	5	5	2	2	0	failed induction labor	0	rp	3200	0	m
500989	30	41	5	7	2	2	0	lack of progress	0	rp	3260	0	y
501372	28	40	5	6	2	2	0	lack of progress	0	rp	3090	0	t
503667	38	41	5	7	2	1	0	lack of progress	0	p	3330	0	y
503785	34	40	5	6	2	1	0	fetal distress	0	rp	3930	1	y
507369	32	40	5	8	2	1	1	intrauterine infection	0	0	4750	0	y
511565	28	40	5	7	2	1	0	fetal distress	0	rp	3170	1	y
512387	25	40	5	7	2	2	0	failed induction labor	0	rp	3970	0	y
513368	29	40	5	5	2	2	1	meconium-stained amniotic fluid	0	p	3230	0	y
513484	28	40	5	5	2	1	0	lack of progress	0	0	3240	0	y
514257	27	40	5	7	2	1	1	intrauterine infection	0	rp	3130	0	y
517686	25	40	5	7	2	2	1	intrauterine infection	0	rp	3320	0	s
519748	30	39	5	6	2	2	0	lack of progress	0	p	3360	0	t
519783	31	40	5	7	2	1	1	intrauterine infection fetal distress	0	rp	3100	1	y
519842	29	40	5	6	2	2	1	intrauterine infection	0	rp	3150	0	t
519842	29	40	5	6	2	1	1	intrauterine infection	0	rp	3150	0	t
520721	26	39	5	7	2	1	1	intrauterine infection	1	rp	3570	1	t
520743	25	40	5	7	2	2	0	lack of progress	0	rp	3650	0	y
520743	25	40	5	7	2	1	0	lack of progress	0	0	3650	0	y
521097	29	41	5	6	2	3	1	intrauterine infection	0	rp	3600	0	y
521097	29	41	5	6	2	2	1	intrauterine infection	0	rp	3600	0	y
523646	26	41	5	7	2	1	0	fetal distress	0	0	2520	1	y
524687	20	41	5	7	2	1	0	meconium-stained amniotic fluid	0	rp	3530	0	y
525826	27	40	5	5	2	3	1	intrauterine infection	0	rp	3440	0	y
526721	34	41	5	6	2	1	1	meconium-stained amniotic fluid	0	rp	3200	0	y
529715	26	40	5	6	2	2	0	lack of progress postpartum hemorrhage	0	rp	2970	0	y
535769	23	41	5	5	2	2	0	fetal distress	0	rp	3430	1	y
598073	30	41	5	5	2	2	1	intrauterine infection	0	rp	3340	0	y
598411	30	41	5	7	2	2	1	intrauterine infection	0		3350	1	y
598775	30	40	5	7	2	1	0	lack of progress postpartum hemorrhage	0		3350	0	y
601299	26	39	5	7	2	2	0	failed induction labor postpartum hemorrhage	0		3300	0	x
602517	26	41	5	6	2	2	0	fetal distress	0		3640	1	y
602937	29	41	5	7	2	2	1	intrauterine infection	0		3740	0	y
608125	27	41	5	7	2	2	1	intrauterine infection postpartum hemorrhage	0		4000	0	y
609447	27	41	5	5	2	2	0	meconium-stained amniotic fluid postpartum hemorrhage	0		3270	0	y
611984	31	40	5	6	2	2	0	postpartum hemorrhage	0		3450	0	t
612132	26	39	5	6	2	2	1	intrauterine infection	0		3660	0	m
612346	29	41	5	7	2	1	1	intrauterine infection	0		3630	0	y
613028	30	39	5	6	2	1	0	fetal distress	0		3800	1	t
616240	27	41	5	6	2	2	0	lack of progress	0		3520	0	y
619032	24	41	5	7	2	1	1	fetal distress	0		3430	1	y
626560	28	41	5	7	2	1	0	prolapse of cord	0		3130	0	y
630211	23	40	5	6	2	2	0	lack of progress	0		3500	0	t
435674	27	40	5	7	1	1	0		0	rp	3850	0	y
435713	28	40	5	5	1	1	0		0	rp	3750	0	t
436086	36	41	5	7	1	1	0		1	0	4100	0	y
436136	26	38	5	6	1	2	0		1	rp	3090	0	x
438467	25	40	5	5	1	2	0		0	rp	3420	0	y
439123	39	39	5	6	1	1	0		0	rp	2970	0	t
500132	21	39	5	6	1	1	0		1	rp	3370	0	t
500262	26	41	5	6	1	1	0		0	rp	3200	0	y
500660	25	40	5	8	1	1	0		0	rp	3810	0	y
501305	28	41	5	5	1	2	0		0	rp	3160	0	y
501896	30	40	5	7	1	1	0	postpartum hemorrhage	1	rp	2600	0	t
501989	27	41	5	8	1	1	0		1	0	3520	0	y
502345	29	40	5	7	1	1	0		0	0	3230	0	t
502520	24	39	5	8	1	1	0		1	rp	2750	0	s
502666	27	40	5	7	1	1	0		1	rp	3630	0	t
502816	26	39	5	7	1	1	0		0	rp	3450	0	y
502881	29	39	5	6	1	2	0		1	rp	3690	0	t
503229	28	38	5	6	1	1	0		0	rp	3110	0	m
503368	31	39	5	7	1	1	0		0	p	3300	0	t
503567	30	40	5	6	1	1	0		0	rp	3400	0	y
503847	31	41	5	6	1	1	0	postpartum hemorrhage	0	rp	2860	0	y
503880	27	40	5	6	1	1	0		0	rp	3110	0	t
504023	32	40	5	7	1	1	0		0	rp	3270	0	y
505125	27	40	5	6	1	1	1	intrauterine infection	0	rp	3980	0	s
505274	30	41	5	7	1	1	0		1	rp	3420	1	y
505922	27	40	5	7	1	1	0		1	rp	3230	0	y
506012	26	39	5	5	1	1	0		0	rp	3060	0	t
506219	34	40	5	8	1	1	0		1	0	3750	0	y
506541	23	37	5	7	1	1	0		0	rp	2890	0	x
506562	32	40	5	6	1	1	0		0	rp	3920	0	y
507703	34	39	5	6	1	1	1	intrauterine infection	0	rp	3240	0	s
508118	31	41	5	7	1	1	0		0	rp	3800	0	y
508272	28	39	5	8	1	1	0		1	rp	3380	0	x
509404	26	39	5	7	1	1	0		1	0	2830	0	t
509428	35	40	5	5	1	1	0		0	p	3300	0	y
509464	29	40	5	7	1	1	0		1	rp	3060	0	y
509519	28	40	5	5	1	1	0		1	rp	3500	0	s
510307	23	40	5	6	1	2	0		0	rp	3170	0	y
511078	23	40	5	7	1	1	0		0	0	3130	0	y
512018	28	39	5	5	1	1	0		1	rp	3610	0	x
512875	31	40	5	6	1	1	0		1	p	3800	0	y
513897	31	40	5	6	1	1	0		0	rp	3370	0	y
515104	24	40	5	6	1	2	0		0	rp	3700	0	t
515561	26	40	5	8	1	1	0		1	0	3480	0	y
515775	24	40	5	5	1	3	0		1	rp	3670	0	t
516172	28	39	5	6	1	2	0		1	rp	2850	0	x
516675	26	40	5	7	1	1	1	intrauterine infection	1	rp	3550	0	s
517327	28	40	5	8	1	1	0		1	0	3450	0	y
517602	26	41	5	7	1	1	0		1	0	3260	0	y
518405	25	39	5	5	1	1	0	postpartum hemorrhage	1	rp	3680	0	s
522002	28	41	5	6	1	1	0		0	rp	3700	0	y
522322	26	40	5	7	1	1	0		0	rp	3510	0	t
523274	26	41	5	5	1	1	0		0	rp	3570	0	y
523472	29	39	5	7	1	1	0		0	rp	3510	0	x
525695	30	41	5	6	1	1	0		0	rp	3280	0	y
526856	29	41	5	7	1	1	0		0	rp	3570	0	y
527687	29	40	5	6	1	1	0	postpartum hemorrhage	1	rp	3450	0	y
527927	28	40	5	5	1	1	0		0	rp	3400	0	m
528401	26	41	5	5	1	1	0		0	rp	4200	0	t
528500	26	40	5	7	1	1	0		0	rp	3120	0	y
528689	24	41	5	5	1	1	0		0	rp	3350	0	y
529406	31	41	5	7	1	1	0		0	rp	3120	0	y
529494	27	40	5	6	1	1	1		0	rp	3500	0	x
529756	25	40	5	7	1	1	0		0	rp	3930	0	y
529849	30	41	5	6	1	1	0		0	rp	2650	0	y
530767	28	40	5	6	1	1	0		1	rp	3510	0	y
536481	39	40	5	5	1	1	0	postpartum hemorrhage	1	rp	4270	0	m
541134	28	40	5	7	1	1	0		0	rp	3210	0	t
542522	26	41	5	5	1	1	0		0	rp	3800	0	y
556264	29	41	5	7	1	1	0		0		3530	0	y
587725	28	40	5	5	1	2	0	postpartum hemorrhage	0		3720	0	m
591790	16	40	5	6	1	2	0		0		3120	0	x
591848	27	37	5	6	1	2	0		1		2850	0	s
592068	27	41	5	7	1	1	0	postpartum hemorrhage	0		3770	0	y
592910	28	40	5	6	1	1	0		0		3530	0	y
594173	27	40	5	6	1	1	0		0		3000	0	s
594184	26	39	5	6	1	1	1	postpartum hemorrhage	0		3040	0	x
594251	27	40	5	6	1	1	0		0		3150	0	m
594446	28	40	5	6	1	1	0		0		4040	0	m
594729	26	39	5	7	1	1	0	postpartum hemorrhage	1		3420	0	m
597895	25	40	5	5	1	1	0		1		3130	0	m
599706	28	39	5	6	1	2	1	postpartum hemorrhage	0		4050	0	m
601181	34	40	5	6	1	1	0	postpartum hemorrhage	0		3810	0	m
601268	33	41	5	5	1	3	0	postpartum hemorrhage	0		3200	0	y
601679	30	41	5	7	1	3	0		1		3550	0	y
601845	28	38	5	6	1	1	0		0		2760	0	m
602327	32	41	5	7	1	1	0		0		3470	0	y
603146	25	40	5	7	1	1	0		0		3580	0	t
604921	27	41	5	6	1	1	0		0		3390	0	y
605163	28	41	5	7	1	1	0		0		3080	0	y
606482	26	40	5	5	1	2	0	postpartum hemorrhage	1		3330	0	m
608140	28	40	5	7	1	1	0		0		3210	0	x
608154	29	41	5	7	1	1	0		0		4220	0	y
608333	26	41	5	7	1	1	0		0		3570	0	y
609374	30	40	5	7	1	1	0	postpartum hemorrhage	1		3910	0	t
609391	23	40	5	6	1	1	0		1		4330	0	x
609898	33	41	5	6	1	1	1		1		3190	0	y
610686	19	37	5	6	1	1	0		0		3100	0	s
611183	26	41	5	6	1	1	0		0		3330	0	y
612477	28	41	5	6	1	2	0		0		2660	0	y
614298	26	40	5	6	1	1	0	postpartum hemorrhage	0		3420	0	s
616671	25	41	5	7	1	1	0		0		3840	0	y
618586	31	40	5	7	1	1	0		0		3660	0	t
621067	26	40	5	6	1	1	0		0	rp	4100	0	x
621932	29	41	5	7	1	1	0	postpartum hemorrhage	0		3390	0	y
622117	32	40	5	7	1	1	0	postpartum hemorrhage	1		3170	0	t
622614	32	41	5	6	1	1	0		0		3520	0	y
623929	26	40	5	6	1	1	0		0		3700	0	x
625613	28	40	5	5	1	2	0		0		3650	0	t
625989	32	38	5	6	1	1	0		0	rp	2410	0	s
626106	30	40	5	5	1	1	0	postpartum hemorrhage	1		3700	0	x
627277	25	40	5	7	1	1	1		0		3650	0	x
628091	22	40	5	5	1	2	1	postpartum hemorrhage	0		3400	0	x
628181	32	41	5	6	1	1	0	postpartum hemorrhage	0		3950	0	y
628569	29	41	5	6	1	1	0		0		3210	0	y
629264	28	41	5	6	1	1	0	postpartum hemorrhage	0		3850	0	y
630361	28	39	5	7	1	1	0		0		3180	0	s
630701	30	40	5	7	1	1	0	postpartum hemorrhage	0		3660	0	t
631021	36	40	5	7	1	1	0		0		3610	0	x
631303	27	39	5	6	1	2	1		0		2820	0	x
632463	23	41	5	7	1	1	0		0		3380	0	y
515893	27	41	6	6	2	1	0	failed induction labor	0	rp	3750	0	y
526445	26	41	6	7	2	2	1	intrauterine infection	0	rp	3470	0	t
532311	30	40	6	7	2	1	0	lack of progress	0	rp	3760	0	y
598481	33	40	6	6	2	3	1	fetal distress postpartum hemorrhage	0		3330	1	y
601261	26	39	6	6	2	2	1	intrauterine infection	0		3400	0	x
439623	31	40	6	7	1	2	0		0	rp	3180	0	t
527025	28	41	6	7	1	1	0		0	rp	3440	0	y
538795	28	40	6	6	1	1	0		0	rp	3340	0	t
598473	27	38	6	7	1	1	0		0		2940	0	s
601838	34	40	6	6	1	1	0		0		4000	0	t
603779	31	41	6	7	1	1	0		0		3540	0	y
610132	31	39	6	7	1	1	0		0		3360	0	m
616400	34	38	6	6	1	1	0		0		2140	0	m
624295	28	40	6	6	1	2	0		0		3300	0	m
625301	31	39	6	7	1	1	0		0		3400	0	t
626142	29	41	6	6	1	2	0	postpartum hemorrhage	0		3620	0	y
627533	27	40	6	6	1	1	1		0		4280	0	m
627871	24	41	6	7	1	1	1		1		3500	0	y
629819	25	41	6	7	1	1	0		1		2650	0	y
630413	32	40	6	6	1	1	0		0		2970	0	s
631482	35	41	6	6	1	2	1		0		3800	0	y
631566	31	40	6	7	1	1	0		0		3540	0	y
631717	28	40	6	6	1	1	0		0		3110	0	s
631807	28	39	6	6	1	2	0		0		3750	0	m
633160	33	41	6	7	1	1	0		0		3200	0	y
